# Supplementary material for: Genome-wide analysis and identification of Carotenoid Cleavage Oxygenase (CCO) gene family in coffee (coffee arabica) under abiotic stress
Source: BMC Genom Data. 2024 Jul 19;25:71. doi: 10.1186/s12863-024-01248-4 (PMC11264761; doi:10.1186/s12863-024-01248-4)
Supplement: Supplementary file 1 — Supplementary Material 1 [file 12863_2024_1248_MOESM1_ESM.xlsx]

## Sheet: S Table 1
All Genes have Original IDs and Rename IDs
Agave tequilana			Arabidopsis			Coffee			Tomato
AgateH1.14G032000	AgNCED1		AT3G63520	AtCCD1		evm.TU.Scaffold_465.183|evm.model.Scaffold_465.183	CaCCD1		Solyc01g087250.2|Solyc01g087250.2.1	SlCCD1
AgateH1.08G074400	AgNCED2		AT4G18350	AtNCED2		evm.TU.Scaffold_465.165|evm.model.Scaffold_465.165	CaCCD2		Solyc01g090660.2|Solyc01g090660.2.1	SlCCD2
AgateH1.04G077900	AgCCD3		AT3G14440	AtNCED3		evm.TU.Scaffold_465.185|evm.model.Scaffold_465.185	CaCCD3		Solyc01g087260.2|Solyc01g087260.2.1	SlCCD3
AgateH1.05G140700	AgCCD4		AT4G19170	AtCCD4		evm.TU.Scaffold_465.168|evm.model.Scaffold_465.168	CaCCD4		Solyc05g053530.1|Solyc05g053530.1.1	SlNCED4
AgateH1.06G106100	AgCCD5		AT1G30100	AtNCED5		evm.TU.Scaffold_624.204|evm.model.Scaffold_624.204	CaNCED5		Solyc08g016720.1|Solyc08g016720.1.1	SlNCED5
AgateH1.03G190400	AgCCD6		AT3G24220	AtNCED6		evm.TU.Scaffold_624.203|evm.model.Scaffold_624.203	CaNCED6		Solyc08g066650.2|Solyc08g066650.2.1	SlCCD6
AgateH1.03G022500	AgNCED7		AT2G44990	AtCCD7		evm.TU.Scaffold_449.93|evm.model.Scaffold_449.93	CaCCD7		Solyc08g066720.1|Solyc08g066720.1.1	SlCCD7
AgateH1.02G210900	AgCCD8		AT4G32810	AtCCD8		evm.TU.Scaffold_449.94|evm.model.Scaffold_449.94	CaCCD8		Solyc08g075490.2|Solyc08g075490.2.1	SlCCD8
AgateH1.02G131900	AgCCD9		AT1G78390	AtNCED9		evm.TU.Scaffold_616.20|evm.model.Scaffold_616.20	CaCCD9		Solyc08g075480.2|Solyc08g075480.2.1	SlCCD9
AgateH1.21G082500	AgCCD10					evm.TU.Scaffold_634.1|evm.model.Scaffold_634.1	CaCCD10		Solyc07g056570.1|Solyc07g056570.1.1	SlNCED10
AgateH1.09G077900	AgNCED11					evm.TU.Scaffold_2123.6|evm.model.Scaffold_2123.6	CaCCD11
AgateH1.20G064500	AgCCD12					evm.TU.Scaffold_770.342|evm.model.Scaffold_770.342	CaNCED12
AgateH1.20G064700	AgCCD13					evm.TU.Scaffold_770.1774|evm.model.Scaffold_770.1774	CaNCED13
						evm.TU.Scaffold_597.130|evm.model.Scaffold_597.130	CaCCD14
						evm.TU.Scaffold_597.134|evm.model.Scaffold_597.134	CaCCD15
						evm.TU.Scaffold_597.154|evm.model.Scaffold_597.154	CaCCD16
						evm.TU.Scaffold_597.153|evm.model.Scaffold_597.153	CaCCD17
						evm.TU.Scaffold_607.19|evm.model.Scaffold_607.19	CaCCD18
						evm.TU.Scaffold_263.461|evm.model.Scaffold_263.461	CaCCD19
						evm.TU.Scaffold_315.871|evm.model.Scaffold_315.871	CaNCED20
						evm.TU.Scaffold_2652.57|evm.model.Scaffold_2652.57	CaCCD21

## Sheet: S Table 2
Ka/ka confirmation Table
Seq 1_2	Ka	Ks	Ka_Ks	T	Mya
CaNCED5_CaNCED20	0.007747	0.00876562	0.883794	668111	0.668111
CaCCD9_CaCCD18	0.00316958	0.0132982	0.238346	1.01358e+06	1.01358
CaCCD7_CaCCD21	0.00650215	0.0226176	0.287482	1.7239e+06	1.7239
CaCCD3_CaCCD16	0.00602564	0.0249815	0.241204	1.90408e+06	1.90408
CaCCD2_CaCCD14	0.0140158	0.0341245	0.410726	2.60095e+06	2.60095
CaNCED12_CaNCED13	0.00431315	0.0374988	0.115021	2.85814e+06	2.85814
CaCCD4_CaCCD15	0.0201717	0.0379668	0.531299	2.89381e+06	2.89381
CaCCD10_CaCCD19	0.00489085	0.0381564	0.128179	2.90827e+06	2.90827
CaCCD11_CaCCD15	0.0509212	0.0492689	1.03354	3.75525e+06	3.75525
CaCCD4_CaCCD11	0.0497161	0.0614387	0.809199	4.68283e+06	4.68283
CaNCED6_CaNCED20	0.0337617	0.069502	0.485766	5.29741e+06	5.29741
CaCCD1_CaCCD17	0.125926	0.264266	0.47651	2.01423e+07	20.1423
CaCCD3_CaCCD17	0.0452754	0.278282	0.162696	2.12105e+07	21.2105
CaCCD16_CaCCD17	0.083968	0.323812	0.259311	2.46808e+07	24.6808
CaCCD1_CaCCD16	0.148193	0.529527	0.279858	4.03603e+07	40.3603
CaCCD1_CaCCD3	0.14601	0.566936	0.257542	4.32116e+07	43.2116
CaCCD14_CaCCD15	0.174147	0.70482	0.24708	5.37211e+07	53.7211
CaCCD4_CaCCD14	0.157764	0.721964	0.218521	5.50278e+07	55.0278
CaCCD2_CaCCD4	0.198004	0.875024	0.226284	6.66939e+07	66.6939
CaCCD2_CaCCD15	0.20604	0.889202	0.231713	6.77745e+07	67.7745
CaCCD11_CaCCD14	0.345671	0.911111	0.379395	6.94444e+07	69.4444
CaCCD2_CaCCD11	0.245454	0.930342	0.263832	7.09102e+07	70.9102
CaCCD7_CaCCD8	0.558548	1.06139	0.526243	8.08984e+07	80.8984
CaCCD1_CaCCD8	0.678759	1.11532	0.608576	8.50095e+07	85.0095
CaCCD8_CaCCD21	0.585544	1.15662	0.506255	8.81568e+07	88.1568
CaCCD1_CaCCD9	0.664176	1.52766	0.434766	1.16438e+08	116.438
CaCCD1_CaCCD18	0.656265	1.60783	0.408169	1.22548e+08	122.548
CaCCD8_CaCCD17	0.87643	1.70041	0.515424	1.29604e+08	129.604
CaCCD4_CaCCD9	0.676921	1.76271	0.384024	1.34353e+08	134.353
CaCCD9_CaCCD15	0.673087	1.79129	0.375756	1.36531e+08	136.531
CaCCD14_CaCCD21	0.698128	1.83223	0.381027	1.39651e+08	139.651
CaCCD4_CaCCD18	0.682187	1.83761	0.371237	1.40062e+08	140.062
CaCCD15_CaCCD18	0.678238	1.8686	0.362965	1.42424e+08	142.424
CaCCD9_CaCCD11	0.704691	1.89355	0.372153	1.44326e+08	144.326
CaCCD11_CaCCD18	0.708664	1.92075	0.368952	1.46398e+08	146.398
CaCCD1_CaCCD21	0.733421	1.93773	0.378495	1.47693e+08	147.693
CaNCED5_CaCCD11	0.806353	2.05339	0.392693	1.56508e+08	156.508
CaCCD7_CaCCD14	0.676629	2.09242	0.323372	1.59483e+08	159.483
CaCCD3_CaCCD8	0.746483	2.09786	0.35583	1.59898e+08	159.898
CaCCD2_CaCCD7	0.713758	2.11029	0.338227	1.60845e+08	160.845
CaCCD17_CaCCD18	0.821092	2.12721	0.385995	1.62135e+08	162.135
CaCCD8_CaCCD16	0.746125	2.13154	0.35004	1.62465e+08	162.465
CaNCED13_CaCCD14	0.720473	2.1575	0.333939	1.64443e+08	164.443
CaNCED12_CaCCD14	0.716	2.16351	0.330945	1.64901e+08	164.901
CaCCD2_CaCCD21	0.720979	2.17916	0.330851	1.66095e+08	166.095
CaCCD1_CaCCD7	0.721338	2.18405	0.330276	1.66467e+08	166.467
CaCCD14_CaNCED20	0.721819	2.19786	0.328419	1.6752e+08	167.52
CaNCED5_CaCCD21	0.60219	2.25944	0.266521	1.72214e+08	172.214
CaNCED5_CaCCD7	0.606358	2.33625	0.259544	1.78068e+08	178.068
CaCCD9_CaCCD17	0.816945	2.36524	0.345396	1.80278e+08	180.278
CaCCD7_CaCCD19	0.760259	2.40801	0.315721	1.83537e+08	183.537
CaCCD9_CaCCD14	0.638486	2.4193	0.263914	1.84398e+08	184.398
CaCCD10_CaCCD21	0.729233	2.42804	0.300339	1.85064e+08	185.064
CaCCD19_CaCCD21	0.743012	2.44395	0.304021	1.86276e+08	186.276
CaCCD1_CaNCED13	0.840317	2.45628	0.342109	1.87217e+08	187.217
CaCCD7_CaCCD10	0.724048	2.46574	0.293644	1.87937e+08	187.937
CaCCD3_CaCCD9	0.746004	2.48752	0.299899	1.89597e+08	189.597
CaNCED6_CaCCD19	0.918952	2.50775	0.366445	1.91139e+08	191.139
CaCCD10_CaNCED20	0.854071	2.51601	0.339455	1.91769e+08	191.769
CaNCED5_CaCCD16	0.765424	2.5246	0.303186	1.92424e+08	192.424
CaCCD3_CaCCD21	0.723067	2.54391	0.284234	1.93896e+08	193.896
CaCCD19_CaNCED20	0.850295	2.54894	0.333588	1.94279e+08	194.279
CaNCED5_CaCCD19	0.887001	2.58721	0.342841	1.97196e+08	197.196
CaCCD3_CaNCED5	0.753818	2.60693	0.289159	1.98699e+08	198.699
CaCCD3_CaCCD18	0.742133	2.61539	0.283756	1.99344e+08	199.344
CaCCD2_CaCCD9	0.690213	2.61744	0.263698	1.995e+08	199.5
CaNCED5_CaCCD10	0.885457	2.6594	0.332954	2.02698e+08	202.698
CaNCED6_CaCCD10	0.926678	2.88483	0.321224	2.1988e+08	219.88
CaNCED5_CaCCD17	0.761691	2.9	0.262652	2.21036e+08	221.036
CaCCD1_CaNCED12	0.828253	2.93481	0.282217	2.2369e+08	223.69
CaNCED13_CaCCD19	0.899375	2.9379	0.306128	2.23925e+08	223.925
CaCCD14_CaCCD18	0.635249	2.96436	0.214295	2.25942e+08	225.942
CaCCD11_CaCCD16	0.832293	3.04262	0.273545	2.31907e+08	231.907
CaCCD2_CaNCED13	0.703961	3.06121	0.229962	2.33324e+08	233.324
CaCCD9_CaCCD16	0.732781	3.13053	0.234076	2.38607e+08	238.607
CaCCD7_CaNCED13	0.611422	3.18129	0.192193	2.42476e+08	242.476
CaCCD3_CaCCD7	0.705964	3.21632	0.219494	2.45146e+08	245.146
CaCCD16_CaCCD18	0.736128	3.24205	0.227056	2.47108e+08	247.108
CaCCD14_CaCCD17	0.847961	3.35567	0.252695	2.55768e+08	255.768
CaCCD16_CaNCED20	0.777223	3.40181	0.228474	2.59284e+08	259.284
CaCCD2_CaNCED12	0.70016	3.41984	0.204735	2.60659e+08	260.659
CaCCD1_CaCCD4	0.882183	3.46253	0.25478	2.63912e+08	263.912
CaCCD3_CaNCED20	0.743712	3.8585	0.192747	2.94093e+08	294.093
CaNCED13_CaCCD21	0.606138	4.09256	0.148107	3.11933e+08	311.933
CaCCD4_CaNCED12	0.703356	4.51238	0.155873	3.43931e+08	343.931
CaCCD4_CaCCD16	0.808865	5.29818	0.152668	4.03825e+08	403.825
CaCCD7_CaNCED12	0.609974	5.6254	0.108432	4.28765e+08	428.765
CaCCD3_CaNCED6	0.877507	5.76152	0.152305	4.3914e+08	439.14
CaCCD8_CaNCED12	0.76345	6.46819	0.118031	4.93002e+08	493.002
CaCCD3_CaNCED13	0.873963	6.55944	0.133237	4.99957e+08	499.957

## Sheet: S Table 3
Cis Elements Confirmation and Classification Table
Entry	CaCCD1	CaCCD2	CaCCD3	CaCCD4	CaNCED5	CaNCED6	CaCCD7	CaCCD8	CaCCD9	CaCCD10	CaCCD11	CaNCED12	CaNCED13	CaCCD14	CaCCD15	CaCCD16	CaCCD17	CaCCD18	CaCCD19	CaNCED20	CaCCD21			Plant Growth/ Development/ Light responsive		Phytohormones responsive		Biotic/Abiotic responsive
3-AF1 binding site	0	0	0	1	0	0	0	0	0	0	0	0	0	0	0	1	0	0	0	0	0			Box 4	25	CGTCA-motif	17	LTR	7
3-AF3 binding site	0	0	1	0	0	0	0	0	0	0	0	0	0	0	0	0	0	1	0	0	0			O2-site	2	ABRE	37	TC-rich repeats	4
A-box	0	0	0	0	1	0	0	0	0	0	0	1	1	1	0	0	0	1	0	0	0			CAT-box	4	P-box	6	ARE	25
AAGAA-motif	5	0	0	1	0	0	0	1	0	0	1	0	1	0	1	2	2	12	0	0	1			GCN4_motif	8	TGACG-motif	17	MBS	8
ABRE	0	0	1	0	4	1	2	0	1	2	3	4	3	0	3	2	1	6	3	0	1			MRE	4	TCA-element	8	W box	13
ABRE3a	0	0	1	0	0	0	0	0	0	1	1	0	0	0	1	1	0	2	2	0	0			circadian	8	GARE-motif	5
ABRE4	0	0	1	0	0	0	0	0	0	1	1	0	0	0	1	1	0	2	2	0	0
ACE	0	0	0	0	0	0	0	0	0	0	0	0	0	0	0	0	0	1	0	1	0
ACTCATCCT sequence	0	0	0	0	0	0	0	0	0	0	0	1	0	0	0	0	0	0	0	0	0
AE-box	0	0	0	0	0	0	0	0	0	0	0	0	0	0	0	0	1	4	0	0	0
ARE	0	0	0	0	0	1	1	0	1	0	0	1	1	0	0	2	4	13	0	0	1
AT-rich element	0	0	0	0	0	1	0	0	0	0	0	0	0	0	0	0	0	0	0	1	0
AT1-motif	0	0	1	0	0	0	0	0	0	0	0	0	0	0	0	0	0	0	0	0	0
ATCT-motif	0	0	0	0	0	0	0	0	0	0	1	0	0	0	1	0	0	3	0	0	0
AT~ABRE	0	0	0	0	0	0	0	0	0	1	0	0	0	0	0	1	0	0	1	0	0
AT~TATA-box	0	0	1	2	0	3	2	1	0	2	2	2	2	0	2	2	2	3	2	8	4
AuxRR-core	0	0	0	0	1	0	0	0	0	0	0	0	0	1	0	0	0	1	0	0	0
Box 4	0	2	0	1	0	3	0	0	1	3	0	0	0	2	0	0	2	5	3	3	0
CAAT-box	3	24	22	12	14	19	20	9	22	27	22	15	18	23	22	13	18	220	29	24	17
CAG-motif	0	0	0	0	0	0	0	0	0	0	0	0	0	0	0	0	0	1	0	0	0
CARE	0	0	0	0	0	0	0	0	0	0	0	0	0	0	0	0	0	1	0	0	0
CAT-box	0	0	2	0	0	0	0	0	1	0	0	2	1	0	0	0	0	2	0	0	0
CCAAT-box	0	0	0	0	2	0	0	0	1	0	0	0	0	0	0	0	0	1	0	0	1
CCGTCC motif	0	0	0	0	1	0	0	0	0	0	0	1	1	1	0	0	0	1	0	0	0
CCGTCC-box	0	0	0	0	1	0	0	0	0	0	0	1	1	1	0	0	0	1	0	0	0
CGTCA-motif	0	0	0	0	1	0	1	0	1	2	0	1	1	2	0	0	0	3	2	0	3
CTAG-motif	0	0	0	0	0	1	0	0	0	0	0	0	0	0	0	0	0	3	0	1	1
DRE core	0	0	0	0	1	0	0	0	0	0	0	0	0	0	0	0	0	0	0	0	1
DRE1	0	0	1	0	0	0	0	0	0	0	0	0	0	0	0	0	0	1	0	0	0
ERE	0	0	0	1	0	0	1	0	0	1	3	0	0	1	3	0	0	6	0	0	1
F-box	0	0	0	0	0	0	0	0	0	0	0	0	0	0	0	0	0	1	0	0	0
G-Box	0	0	0	0	2	1	1	0	1	0	1	3	2	0	1	0	1	4	0	0	0
G-box	0	0	1	0	2	2	1	0	0	1	3	1	1	0	3	1	0	2	2	1	1
GA-motif	0	1	0	0	0	0	0	0	0	0	0	0	0	0	0	0	0	0	0	0	0
GARE-motif	0	0	0	0	0	0	1	0	1	0	0	0	0	0	0	0	0	2	0	0	1
GATA-motif	0	0	1	1	0	0	0	1	0	0	0	1	0	2	0	0	0	2	0	0	0
GC-motif	3	0	0	0	0	0	0	0	0	0	0	1	1	0	0	0	0	0	0	0	0
GCN4_motif	0	0	0	1	0	0	0	0	0	0	1	0	0	0	1	0	0	1	0	0	0
GT1-motif	1	1	0	1	0	0	0	1	0	0	0	1	1	0	0	0	1	11	0	0	0
GTGGC-motif	0	0	0	0	0	0	0	0	0	0	0	0	0	0	0	0	0	1	0	0	0
Gap-box	0	0	0	0	0	1	0	0	0	0	0	0	0	0	0	0	0	1	0	1	0
HD-Zip 1	0	0	0	0	0	0	0	0	0	0	0	0	0	0	0	0	0	2	0	0	0
HD-Zip 3	0	0	0	0	0	0	0	0	0	0	0	0	0	0	0	0	0	1	0	0	0
I-box	1	0	0	0	1	0	0	0	0	0	1	0	0	1	1	0	0	3	0	0	0
LAMP-element	1	0	0	0	0	0	0	0	0	0	0	0	0	1	0	0	0	4	0	0	0
LTR	0	0	0	0	0	1	0	0	1	1	0	0	0	0	0	1	0	1	1	1	0
MBS	0	0	0	0	0	0	0	0	1	0	1	0	0	1	1	0	0	4	0	0	0
MRE	0	0	0	0	0	0	0	0	0	0	0	0	0	0	0	0	0	2	0	0	0
MSA-like	0	1	0	0	0	0	0	0	0	0	0	0	0	0	0	0	0	0	0	0	0
MYB	0	1	5	0	1	0	1	1	1	0	0	0	1	3	0	1	0	21	1	0	2
MYB recognition site	0	0	0	0	2	0	0	0	1	0	0	0	0	0	0	0	0	1	0	0	1
MYB-like sequence	0	0	1	0	1	0	0	1	0	0	0	0	0	0	0	0	0	7	1	0	0
MYC	0	3	2	1	2	3	3	0	2	5	3	0	0	3	3	1	1	23	5	3	3
Myb	0	2	1	1	0	0	0	2	2	0	1	1	1	1	1	0	0	10	0	0	0
Myb-binding site	0	1	2	0	0	0	1	0	1	0	0	0	0	3	0	1	0	6	0	0	1
Myc	0	0	0	1	0	0	0	0	1	0	0	0	0	0	0	0	0	6	1	0	0
O2-site	0	0	0	0	0	0	0	1	0	0	0	0	0	0	0	0	0	3	0	0	0
P-box	0	0	0	0	0	1	0	0	0	0	0	0	0	0	0	2	0	2	0	1	0
STRE	12	0	0	2	0	0	4	4	1	0	1	2	2	0	1	2	1	7	1	0	2
Sp1	0	0	0	0	2	0	0	0	0	0	0	0	1	1	0	0	0	0	0	0	0
TATA	0	0	0	0	0	1	1	0	0	1	0	0	0	0	0	0	0	1	0	1	2
TATA-box	5	8	16	15	0	19	19	7	4	14	28	8	13	8	28	20	22	135	12	33	24
TATC-box	0	0	1	0	0	0	0	0	0	0	0	0	0	0	0	0	0	1	0	0	0
TC-rich repeats	0	0	0	0	0	0	0	0	0	0	0	0	0	0	0	0	0	4	0	0	0
TCA	1	1	0	0	0	0	1	0	0	1	0	1	1	0	0	0	0	2	1	0	0
TCA-element	1	0	0	1	0	1	0	1	0	0	0	0	0	0	0	0	0	3	0	1	0
TCCC-motif	2	0	0	0	1	0	0	0	1	0	1	0	0	0	1	0	0	0	1	0	0
TCT-motif	0	0	0	1	0	1	0	0	0	0	1	0	0	0	1	1	0	8	1	0	0
TGA-box	0	0	0	0	0	0	0	0	0	1	0	0	0	0	0	0	0	0	1	0	0
TGA-element	0	0	2	0	0	0	1	0	0	0	0	1	1	0	0	0	0	0	0	0	0
TGACG-motif	0	0	0	0	1	0	1	0	1	2	0	1	1	2	0	0	0	3	2	0	3
TGGCA	0	0	0	0	0	0	0	0	0	0	1	0	0	0	1	0	0	0	0	0	0
W box	0	1	0	0	0	1	1	0	0	0	0	1	1	0	0	0	1	6	0	0	1
WRE3	2	0	0	0	2	1	2	1	0	0	0	0	1	1	0	1	1	8	0	1	1
WUN-motif	0	0	0	1	0	1	1	0	0	0	2	0	0	0	2	1	0	5	0	1	0
as-1	0	0	0	0	1	0	1	0	1	2	0	1	1	2	0	0	0	3	2	0	3
box S	2	0	0	0	0	0	0	0	0	0	0	0	0	2	0	0	0	0	0	0	0
chs-CMA1a	0	0	0	0	0	0	0	1	0	0	0	0	0	0	0	1	1	1	0	0	0
chs-CMA2a	0	0	0	1	0	0	0	0	0	0	0	0	0	0	0	1	1	1	0	0	0
chs-Unit 1 m1	0	0	0	0	0	0	0	0	0	0	1	0	0	0	1	0	0	0	0	0	0
circadian	0	0	2	0	0	0	0	0	0	0	1	0	0	0	1	0	0	4	0	0	0
dOCT	0	0	0	1	0	0	0	0	0	0	0	0	0	0	0	0	0	0	0	0	0
